# Supplementary material for: The Role of Amino Acids in the Formation of Aroma-Active Compounds during Shrimp Hot Air Drying by GC-MS and GC-IMS
Source: Foods. 2022 Oct 19;11(20):3264. doi: 10.3390/foods11203264 (PMC9601334; doi:10.3390/foods11203264)
Supplement: Supplementary file 1 [file foods-11-03264-s001.zip]

Archive with 1 entries (1 files):
- foods-1926504-supplementary.pdf
